# Supplementary material for: The Satellite DNA Catalogues of Two Serrasalmidae (Teleostei, Characiformes): Conservation of General satDNA Features over 30 Million Years
Source: Genes (Basel). 2022 Dec 28;14(1):91. doi: 10.3390/genes14010091 (PMC9859320; doi:10.3390/genes14010091)
Supplement: Supplementary file 1 [file genes-14-00091-s001.zip]

Archive with 4 entries (4 files):
- Figure S1.pdf
- Figure S2.pdf
- Figure S3.jpg
- Table S1.pdf
